# Supplementary material for: The seasonal development dynamics of the yak hair cycle transcriptome
Source: BMC Genomics. 2020 May 11;21:355. doi: 10.1186/s12864-020-6725-7 (PMC7216598; doi:10.1186/s12864-020-6725-7)
Supplement: Supplementary file 4 — Additional file 4 Table S2. GO terms enriched by the DEGs in the nine expression patterns. [file 12864_2020_6725_MOESM4_ESM.xlsx]

## Sheet: Sheet1
Additional file 4: Table S2. GO terms enriched by the DEGs in the nine expression patterns
GOID	GOType	GOTerm	Term PValue	Term PValue after Correction
GO:0000166	molecular_function	nucleotide binding	2.43552e-05	0.0296417
GO:0001558	biological_process	regulation of cell growth	6.87826e-05	3.37985e-06
GO:0002376	biological_process	immune system process	0.00011301	1.29708e-05
GO:0002682	biological_process	regulation of immune system process	0.00117577	0.0140848
GO:0003676	molecular_function	nucleic acid binding	4.74887e-05	0.032507
GO:0003735	molecular_function	structural constituent of ribosome	0.0013167	0.00821091
GO:0003779	molecular_function	actin binding	0.000623091	0.0227871
GO:0004175	molecular_function	endopeptidase activity	0.000972992	0.032097
GO:0004222	molecular_function	metalloendopeptidase activity	4.34859e-05	5.34655e-06
GO:0005044	molecular_function	scavenger receptor activity	0.000740259	0.00508572
GO:0005102	molecular_function	signaling receptor binding	0.000101914	0.00187843
GO:0005198	molecular_function	structural molecule activity	3.00035e-05	0.000398506
GO:0005215	molecular_function	transporter activity	0.000140508	0.00583159
GO:0005244	molecular_function	voltage-gated ion channel activity	0.00218964	0.0400937
GO:0005488	molecular_function	binding	3.07078e-06	0.00135728
GO:0005506	molecular_function	iron ion binding	1.39476e-05	1.31491e-06
GO:0005509	molecular_function	calcium ion binding	9.99371e-05	0.00172086
GO:0005576	cellular_component	extracellular region	0.000880067	0.018734
GO:0005615	cellular_component	extracellular space	0.000293297	0.000893044
GO:0005840	cellular_component	ribosome	0.000886002	0.00333294
GO:0005882	cellular_component	intermediate filament	1.60772e-15	1.78932e-29
GO:0005886	cellular_component	plasma membrane	2.17212e-05	8.79604e-06
GO:0006355	biological_process	regulation of transcription, DNA-templated	0.000209189	0.00915976
GO:0006508	biological_process	proteolysis	0.000228527	0.00599401
GO:0006575	biological_process	cellular modified amino acid metabolic process	0.00100048	0.00325735
GO:0006955	biological_process	immune response	2.77818e-05	1.1159e-07
GO:0007156	biological_process	homophilic cell adhesion via plasma membrane adhesion molecules	6.73543e-06	1.35933e-07
GO:0008233	molecular_function	peptidase activity	1.18748e-05	4.87584e-05
GO:0008235	molecular_function	metalloexopeptidase activity	0.000334817	8.19089e-05
GO:0008237	molecular_function	metallopeptidase activity	2.84871e-07	3.04879e-10
GO:0008238	molecular_function	exopeptidase activity	0.000122087	4.08173e-05
GO:0009889	biological_process	regulation of biosynthetic process	0.000248613	0.00779579
GO:0009987	biological_process	cellular process	0.000226951	0.047342
GO:0010468	biological_process	regulation of gene expression	0.000157146	0.00376137
GO:0010556	biological_process	regulation of macromolecule biosynthetic process	0.000234709	0.00631087
GO:0010639	biological_process	negative regulation of organelle organization	0.00101972	0.00480014
GO:0015849	biological_process	organic acid transport	0.00019548	0.000312757
GO:0016705	molecular_function	oxidoreductase activity, acting on paired donors, with incorporation or reduction of molecular oxygen	0.000116033	0.000163948
GO:0019219	biological_process	regulation of nucleobase-containing compound metabolic process	4.77489e-05	0.00122678
GO:0019222	biological_process	regulation of metabolic process	0.00014979	0.0039864
GO:0019842	molecular_function	vitamin binding	0.000564805	0.00251012
GO:0020037	molecular_function	heme binding	0.000222672	0.00022566
GO:0022414	biological_process	reproductive process	7.42597e-05	2.77273e-06
GO:0022832	molecular_function	voltage-gated channel activity	0.00218964	0.0400937
GO:0022857	molecular_function	transmembrane transporter activity	0.000478757	0.0357816
GO:0031012	cellular_component	extracellular matrix	4.90789e-07	3.73286e-12
GO:0031323	biological_process	regulation of cellular metabolic process	0.000101625	0.00355191
GO:0031326	biological_process	regulation of cellular biosynthetic process	0.000246029	0.00752838
GO:0031406	molecular_function	carboxylic acid binding	0.000468283	0.000253449
GO:0033043	biological_process	regulation of organelle organization	0.000933355	0.0262127
GO:0038024	molecular_function	cargo receptor activity	0.000211044	0.000402589
GO:0040008	biological_process	regulation of growth	8.72254e-05	7.69173e-06
GO:0042398	biological_process	cellular modified amino acid biosynthetic process	0.000125963	2.84089e-06
GO:0043167	molecular_function	ion binding	1.4148e-07	9.67096e-07
GO:0043169	molecular_function	cation binding	1.4148e-07	9.67096e-07
GO:0044237	biological_process	cellular metabolic process	1.22926e-06	0.00110002
GO:0044260	biological_process	cellular macromolecule metabolic process	1.11419e-08	0.000110805
GO:0044421	cellular_component	extracellular region part	1.14187e-07	5.71226e-11
GO:0044424	cellular_component	intracellular part	3.19203e-05	0.0148407
GO:0044430	cellular_component	cytoskeletal part	5.14607e-10	1.89213e-13
GO:0044459	cellular_component	plasma membrane part	5.24881e-07	1.81396e-07
GO:0044464	cellular_component	cell part	1.14245e-05	0.00496886
GO:0045095	cellular_component	keratin filament	1.85279e-11	4.89326e-22
GO:0046872	molecular_function	metal ion binding	1.12154e-07	6.12444e-07
GO:0046906	molecular_function	tetrapyrrole binding	0.000309649	0.000547133
GO:0046914	molecular_function	transition metal ion binding	0.000282827	0.00229044
GO:0046942	biological_process	carboxylic acid transport	0.00019548	0.000312757
GO:0048519	biological_process	negative regulation of biological process	0.000320197	0.00816579
GO:0050776	biological_process	regulation of immune response	0.000352819	0.000601577
GO:0050789	biological_process	regulation of biological process	7.31509e-05	0.00456751
GO:0050794	biological_process	regulation of cellular process	0.000209327	0.0163408
GO:0051128	biological_process	regulation of cellular component organization	5.40016e-08	3.46999e-10
GO:0051129	biological_process	negative regulation of cellular component organization	0.00194937	0.0268634
GO:0051171	biological_process	regulation of nitrogen compound metabolic process	4.99134e-05	0.00132461
GO:0051252	biological_process	regulation of RNA metabolic process	0.000373895	0.0134512
GO:0051494	biological_process	negative regulation of cytoskeleton organization	0.000468071	0.000471368
GO:0060255	biological_process	regulation of macromolecule metabolic process	0.000293214	0.0159012
GO:0065007	biological_process	biological regulation	9.12005e-05	0.00632051
GO:0070011	molecular_function	peptidase activity, acting on L-amino acid peptides	7.19617e-06	1.93499e-05
GO:0071702	biological_process	organic substance transport	2.17057e-05	1.61427e-05
GO:0080090	biological_process	regulation of primary metabolic process	8.80421e-05	0.00261055
GO:1901265	molecular_function	nucleoside phosphate binding	2.43552e-05	0.0296417
GO:2000112	biological_process	regulation of cellular macromolecule biosynthetic process	0.000143397	0.00566837
GO:2001141	biological_process	regulation of RNA biosynthetic process	0.000213825	0.00949158
