# Supplementary material for: The seasonal development dynamics of the yak hair cycle transcriptome
Source: BMC Genomics. 2020 May 11;21:355. doi: 10.1186/s12864-020-6725-7 (PMC7216598; doi:10.1186/s12864-020-6725-7)
Supplement: Supplementary file 5 — Additional file 5 Table S3. KEGG pathways enriched by the DEGs in the nine expression patterns. [file 12864_2020_6725_MOESM5_ESM.xlsx]

## Sheet: Sheet1
Additional file 5: Table S3. KEGG pathways enriched by the DEGs in the nine expression patterns
ID	Term	P-Value	Corrected P-Value
ko00100	Steroid biosynthesis	0.00570582	0.000432338
ko00590	Arachidonic acid metabolism	0.0428484	0.0495378
ko00603	Glycosphingolipid biosynthesis - globo and isoglobo series	0.0140829	0.00213621
ko04310	Wnt signaling pathway	0.00561005	0.00262368
ko04610	Complement and coagulation cascades	0.040317	0.0445193
ko04915	Estrogen signaling pathway	0.00132188	0.000213056
ko04934	Cushing syndrome	0.0183558	0.0171461
ko04978	Mineral absorption	0.0194146	0.0105649
ko05217	Basal cell carcinoma	0.00202669	0.00014339
ko05224	Breast cancer	0.000879167	9.20031e-05
ko05225	Hepatocellular carcinoma	0.0140182	0.0123206
ko05226	Gastric cancer	0.000827114	8.08595e-05
ko00260	Glycine, serine and threonine metabolism	0.000883838	3.8406e-05
ko00270	Cysteine and methionine metabolism	0.0249156	0.0225326
ko00330	Arginine and proline metabolism	0.0380192	0.0457341
ko00564	Glycerophospholipid metabolism	0.0325013	0.0413489
ko00565	Ether lipid metabolism	0.0205785	0.0160063
ko00591	Linoleic acid metabolism	0.0103551	0.00255489
ko00592	alpha-Linolenic acid metabolism	0.0124566	0.00402402
ko04150	mTOR signaling pathway	0.00179066	0.00067135
ko04216	Ferroptosis	0.000274123	3.89148e-06
ko04310	Wnt signaling pathway	0.00380763	0.00206606
ko04390	Hippo signaling pathway	0.000350175	4.49667e-05
ko04550	Signaling pathways regulating pluripotency of stem cells	0.0256043	0.0307862
ko04915	Estrogen signaling pathway	0.00358188	0.00187078
ko04966	Collecting duct acid secretion	0.0201297	0.0118578
ko04978	Mineral absorption	0.00327726	0.000502251
ko05163	Human cytomegalovirus infection	0.00658176	0.0266994
ko05206	MicroRNAs in cancer	0.0293031	0.0389708
ko05217	Basal cell carcinoma	0.000929386	7.30223e-05
ko05224	Breast cancer	0.00228331	0.000884217
ko05226	Gastric cancer	0.00669327	0.00461246
ko05412	Arrhythmogenic right ventricular cardiomyopathy (ARVC)	0.0240711	0.0241353
ko04114	Oocyte meiosis	0.0180906	0.0147975
ko04320	Dorso-ventral axis formation	0.00704349	0.000804359
ko04340	Hedgehog signaling pathway	0.0338963	0.0324605
ko04914	Progesterone-mediated oocyte maturation	0.0315683	0.033378
ko01522	Endocrine resistance	0.00959834	0.00463471
ko04014	Ras signaling pathway	0.0181865	0.018563
ko04371	Apelin signaling pathway	0.0196241	0.0170237
ko04510	Focal adhesion	0.015187	0.0140458
ko04810	Regulation of actin cytoskeleton	0.0161442	0.0154507
ko04919	Thyroid hormone signaling pathway	0.00547923	0.00202328
ko05205	Proteoglycans in cancer	0.00402735	0.00175823
ko05219	Bladder cancer	0.0192294	0.0102816
ko05220	Chronic myeloid leukemia	0.0286573	0.0283022
ko05222	Small cell lung cancer	0.0368437	0.0431027
ko05224	Breast cancer	0.0265513	0.0280795
ko04144	Endocytosis	0.0201476	0.0219033
ko04270	Vascular smooth muscle contraction	0.0255568	0.0232084
ko04392	Hippo signaling pathway - multiple species	0.0452364	0.0456924
ko04514	Cell adhesion molecules (CAMs)	0.00639136	0.0020528
ko04724	Glutamatergic synapse	0.0380777	0.0400852
ko04745	Phototransduction - fly	0.0364379	0.0286474
ko05410	Hypertrophic cardiomyopathy (HCM)	0.036462	0.0370479
ko00340	Histidine metabolism	0.0302729	0.0269616
ko03010	Ribosome	0.00646379	0.0283247
ko04015	Rap1 signaling pathway	0.000919831	0.00035412
ko04060	Cytokine-cytokine receptor interaction	0.00402687	0.00249268
ko04062	Chemokine signaling pathway	0.0057343	0.00428728
ko04064	NF-kappa B signaling pathway	0.0228176	0.0260479
ko04141	Protein processing in endoplasmic reticulum	0.0157136	0.0402976
ko04510	Focal adhesion	0.00223099	0.00127787
ko04514	Cell adhesion molecules (CAMs)	4.19485e-05	9.49432e-07
ko04611	Platelet activation	0.00652009	0.00443897
ko04621	NOD-like receptor signaling pathway	0.00482074	0.00329209
ko04640	Hematopoietic cell lineage	0.000931596	0.000145369
ko04650	Natural killer cell mediated cytotoxicity	0.000357086	3.76725e-05
ko04660	T cell receptor signaling pathway	0.0138577	0.0131736
ko04664	Fc epsilon RI signaling pathway	0.0242596	0.0267534
ko04670	Leukocyte transendothelial migration	0.000391895	4.49676e-05
ko04726	Serotonergic synapse	0.0156745	0.0134166
ko04810	Regulation of actin cytoskeleton	0.0171066	0.0177945
ko04940	Type I diabetes mellitus	0.0211547	0.0169462
ko04961	Endocrine and other factor-regulated calcium reabsorption	0.0378597	0.0455671
ko04974	Protein digestion and absorption	0.00525153	0.00193412
ko05132	Salmonella infection	0.0277068	0.0327116
ko05134	Legionellosis	0.0223686	0.0215005
ko05140	Leishmaniasis	0.00681387	0.00376059
ko05143	African trypanosomiasis	0.0189235	0.0138239
ko05144	Malaria	0.0156758	0.0117765
ko05150	Staphylococcus aureus infection	0.0128985	0.00832998
ko05320	Autoimmune thyroid disease	0.0189235	0.0138239
ko05323	Rheumatoid arthritis	0.008701	0.0057031
ko05330	Allograft rejection	0.0211547	0.0169462
ko05332	Graft-versus-host disease	0.0168445	0.011119
ko05410	Hypertrophic cardiomyopathy (HCM)	0.0182548	0.0171579
ko05412	Arrhythmogenic right ventricular cardiomyopathy (ARVC)	0.0354874	0.0445043
ko05414	Dilated cardiomyopathy (DCM)	0.0211126	0.0215853
ko05416	Viral myocarditis	0.000188956	5.17948e-06
ko05418	Fluid shear stress and atherosclerosis	0.0441031	0.0495762
ko00514	Other types of O-glycan biosynthesis	0.00959585	0.0035851
ko00590	Arachidonic acid metabolism	0.0164361	0.0127777
ko03013	RNA transport	0.0146135	0.0497892
ko04060	Cytokine-cytokine receptor interaction	0.0101427	0.00940331
ko04380	Osteoclast differentiation	0.0281695	0.0369218
ko04512	ECM-receptor interaction	0.0200605	0.019915
ko04514	Cell adhesion molecules (CAMs)	0.0174675	0.0186156
ko04610	Complement and coagulation cascades	2.33938e-05	2.86803e-08
ko04640	Hematopoietic cell lineage	0.0110979	0.00851691
ko04670	Leukocyte transendothelial migration	0.0356112	0.049302
ko05133	Pertussis	0.00492819	0.00211943
ko00040	Pentose and glucuronate interconversions	0.0340505	0.0250305
ko00130	Ubiquinone and other terpenoid-quinone biosynthesis	0.0292403	0.0174862
ko00140	Steroid hormone biosynthesis	0.0129208	0.00419827
ko00260	Glycine, serine and threonine metabolism	0.0077464	0.0021177
ko00360	Phenylalanine metabolism	0.0292403	0.0174862
ko00565	Ether lipid metabolism	0.0382413	0.0406723
ko00730	Thiamine metabolism	0.0205355	0.00694964
ko00830	Retinol metabolism	0.0226084	0.0147584
ko00944	Flavone and flavonol biosynthesis	0.00299425	2.31898e-06
ko02020	Two-component system	0.0247299	0.0114775
ko03320	PPAR signaling pathway	0.00787309	0.00316117
ko04145	Phagosome	0.00262435	0.000963402
ko04380	Osteoclast differentiation	0.00265404	0.00081442
ko04512	ECM-receptor interaction	0.00288114	0.000549645
ko04610	Complement and coagulation cascades	0.0146665	0.00824489
ko04640	Hematopoietic cell lineage	0.00524402	0.00186106
ko04913	Ovarian Steroidogenesis	0.0325475	0.0302784
ko04926	Relaxin signaling pathway	0.00819628	0.00508342
ko04933	AGE-RAGE signaling pathway in diabetic complications	0.0044058	0.00168672
ko04940	Type I diabetes mellitus	0.00499082	0.000740475
ko04974	Protein digestion and absorption	8.94402e-05	1.46569e-07
ko04979	Cholesterol metabolism	0.0412664	0.0465398
ko05140	Leishmaniasis	0.000615204	2.65308e-05
ko05143	African trypanosomiasis	0.027335	0.0216592
ko05144	Malaria	0.000424793	4.97972e-06
ko05146	Amoebiasis	0.00642045	0.00274322
ko05150	Staphylococcus aureus infection	0.000327563	2.36516e-06
ko05152	Tuberculosis	0.0156427	0.015769
ko05320	Autoimmune thyroid disease	0.027335	0.0216592
ko05322	Systemic lupus erythematosus	0.0229879	0.0192879
ko05323	Rheumatoid arthritis	0.0166159	0.0127954
ko05330	Allograft rejection	0.0298807	0.0257493
ko05332	Graft-versus-host disease	0.00390102	0.000393077
ko00140	Steroid hormone biosynthesis	0.013945	0.00190856
ko00980	Metabolism of xenobiotics by cytochrome P450	0.0328401	0.0224247
ko03010	Ribosome	6.74305e-05	2.23499e-07
ko04141	Protein processing in endoplasmic reticulum	0.0359737	0.0418267
ko04612	Antigen processing and presentation	0.0111233	0.00275222
ko04657	IL-17 signaling pathway	0.00214246	6.57264e-05
ko04913	Ovarian Steroidogenesis	0.027501	0.0144765
ko05140	Leishmaniasis	0.0154781	0.0062427
ko05145	Toxoplasmosis	0.00704181	0.0016712
ko05152	Tuberculosis	0.0314713	0.0335273
ko05322	Systemic lupus erythematosus	0.00758304	0.000956384
ko05323	Rheumatoid arthritis	0.0022687	7.84266e-05
